# Supplementary material for: Insight into the drug-resistant characteristics and genetic diversity of multidrug-resistant Mycobacterium tuberculosis in China
Source: Microbiol Spectr. 2023 Sep 21;11(5):e01324-23. doi: 10.1128/spectrum.01324-23 (PMC10581218; doi:10.1128/spectrum.01324-23)
Supplement: Table S1 — The detailed information on 546 MDR isolates used in this study. [file spectrum.01324-23-s0003.xlsx]

## Sheet: Sheet1
行标签	计数项:Geographical locations
1	546
Chongqing	207
Guangdong	86
Guangxi	2
Guizhou	10
Hebei	18
Heilongjiang	13
Henan	2
Hubei	24
HuNan	102
Jiangsu	7
Qinghai	22
Shandong	6
Shanxi	2
Sichuan	33
Tianjin	12
(空白)
(空白)
总计	546

## Sheet: Sheet2
	Chongqing	207
	Guangdong	86
	Guangxi	2
	Guizhou	10
	Hebei	18
	Heilongjiang	13
	Henan	2
	Hubei	24
	HuNan	102
	Jiangsu	7
	Qinghai	22
	Shandong	6
	Shanxi	2
	Sichuan	33
	Tianjin	12

## Sheet: Table S1
Table S1 The detailed information of the 546 MDR isolates in our study.
Isolates name	Geographical locations	Isolated time	pre-XDR	XDR	Ethambutol	Moxifloxacin	Amikacin	Levofloxacin	Kanamycin	Ethionamide	Rifabutin
TBMDR001	Guangdong	2013	yes	no	R	R	S	R	S	S	R
TBMDR002	Guizhou	2013	no	no	R	S	S	S	S	S	R
TBMDR003	Guizhou	2013	yes	no	S	R	S	S	S	S	R
TBMDR004	Guizhou	2013	no	no	R	S	S	S	S	S	R
TBMDR005	Guizhou	2013	no	no	R	S	S	S	S	S	R
TBMDR006	Guizhou	2013	no	no	S	S	S	S	S	S	R
TBMDR007	Guizhou	2013	no	no	S	S	S	S	S	S	R
TBMDR008	Guizhou	2013	no	no	S	S	S	S	S	S	R
TBMDR009	Guizhou	2013	no	no	S	S	S	S	S	S	R
TBMDR010	Guizhou	2013	no	no	S	S	S	S	S	S	R
TBMDR011	Guizhou	2013	no	no	S	S	S	S	S	S	R
TBMDR012	Hebei	2013	no	no	S	S	S	S	S	S	R
TBMDR013	Hebei	2013	yes	yes	S	R	R	R	R	R	R
TBMDR014	Hebei	2013	yes	no	S	R	S	R	S	R	R
TBMDR015	Hebei	2013	yes	no	S	R	S	R	S	S	R
TBMDR016	Hebei	2013	yes	no	S	R	S	R	S	S	R
TBMDR017	Hebei	2013	yes	no	S	R	S	R	S	S	R
TBMDR018	Hebei	2013	yes	no	S	R	S	R	S	S	R
TBMDR019	Hebei	2013	yes	no	S	R	S	R	S	S	R
TBMDR020	Hebei	2013	yes	no	S	R	S	R	S	S	R
TBMDR021	Hebei	2013	yes	no	S	R	S	R	S	S	R
TBMDR022	Hebei	2013	yes	no	S	R	S	R	S	S	R
TBMDR023	Hebei	2013	yes	no	R	S	R	S	R	S	R
TBMDR024	Hebei	2013	yes	no	S	S	R	S	R	S	R
TBMDR025	Hebei	2013	yes	no	S	S	R	S	R	S	R
TBMDR026	Hebei	2013	yes	no	S	S	R	S	R	S	R
TBMDR027	Hebei	2013	yes	no	S	S	R	S	R	S	R
TBMDR028	Hebei	2013	yes	yes	R	R	R	R	R	R	R
TBMDR029	Hebei	2013	yes	yes	R	R	R	R	R	S	R
TBMDR030	Henan	2015	yes	yes	S	R	R	R	R	S	S
TBMDR031	Henan	2015	yes	yes	R	R	R	R	R	R	R
TBMDR032	Heilongjiang	2015	no	no	R	S	S	S	S	S	S
TBMDR033	Heilongjiang	2015	yes	yes	S	R	R	R	R	S	R
TBMDR034	Heilongjiang	2015	yes	no	S	R	S	R	S	S	R
TBMDR035	Heilongjiang	2015	yes	no	S	R	S	R	S	S	R
TBMDR036	Heilongjiang	2015	no	no	S	S	S	S	S	S	R
TBMDR037	Heilongjiang	2015	yes	yes	R	R	R	R	R	S	R
TBMDR038	Heilongjiang	2015	no	no	S	S	S	S	S	S	R
TBMDR039	Heilongjiang	2015	no	no	R	S	S	S	S	S	R
TBMDR040	Heilongjiang	2015	no	no	S	S	S	S	S	S	R
TBMDR041	Heilongjiang	2015	no	no	R	S	S	S	S	R	R
TBMDR042	Heilongjiang	2013	no	no	S	S	S	S	S	S	R
TBMDR043	Heilongjiang	2013	no	no	S	S	S	S	S	R	R
TBMDR044	Heilongjiang	2013	no	no	S	S	S	S	S	S	R
TBMDR045	Hubei	2013	yes	no	R	R	S	R	S	S	S
TBMDR046	Hubei	2013	no	no	S	S	S	S	S	S	R
TBMDR047	Hubei	2013	yes	no	S	R	S	R	S	S	R
TBMDR048	Hubei	2013	yes	no	R	R	S	R	S	S	S
TBMDR049	Hubei	2013	yes	no	R	R	S	R	S	R	S
TBMDR050	Hubei	2013	no	no	S	S	S	S	S	S	R
TBMDR051	Hubei	2013	no	no	S	S	S	S	S	S	R
TBMDR052	Hubei	2013	no	no	R	S	S	S	S	R	R
TBMDR053	Hubei	2013	yes	no	S	R	S	R	S	S	R
TBMDR054	Hubei	2013	yes	no	S	R	S	R	S	S	R
TBMDR055	Hubei	2013	yes	no	R	R	S	R	S	S	R
TBMDR056	Hubei	2013	no	no	S	S	S	S	S	R	R
TBMDR057	Hubei	2013	no	no	S	S	S	S	S	S	R
TBMDR058	Hubei	2013	yes	yes	R	R	R	R	S	S	R
TBMDR059	Hubei	2015	no	no	S	S	S	S	S	S	R
TBMDR060	Hubei	2015	no	no	S	S	S	S	S	S	R
TBMDR061	Hubei	2015	yes	no	R	R	S	R	S	S	R
TBMDR062	Hubei	2015	yes	no	R	R	S	R	S	S	R
TBMDR063	Hubei	2015	no	no	R	S	S	S	S	S	R
TBMDR064	Hubei	2015	no	no	S	S	S	S	S	S	S
TBMDR065	Hubei	2015	yes	no	S	R	S	R	S	R	R
TBMDR066	Hubei	2015	no	no	R	S	S	S	S	S	R
TBMDR067	Hubei	2015	no	no	R	S	S	S	S	S	R
TBMDR068	Hubei	2015	no	no	R	S	S	S	S	S	R
TBMDR069	HuNan	2013	no	no	S	S	S	S	S	S	R
TBMDR070	HuNan	2013	no	no	R	S	S	S	S	S	R
TBMDR071	HuNan	2013	no	no	R	S	S	S	S	R	R
TBMDR072	HuNan	2013	no	no	R	S	S	S	S	S	R
TBMDR073	HuNan	2013	no	no	S	S	S	S	S	S	R
TBMDR074	HuNan	2013	yes	no	S	S	R	S	R	S	R
TBMDR075	HuNan	2013	yes	no	S	S	S	R	S	S	S
TBMDR076	HuNan	2013	yes	no	R	R	S	R	S	R	R
TBMDR077	HuNan	2014	yes	no	R	R	S	R	S	S	S
TBMDR078	HuNan	2014	no	no	S	S	S	S	S	S	S
TBMDR079	HuNan	2014	no	no	S	S	S	S	S	S	R
TBMDR080	HuNan	2014	no	no	R	S	S	S	S	S	R
TBMDR081	HuNan	2015	yes	yes	R	R	R	R	R	R	R
TBMDR082	HuNan	2015	yes	yes	R	R	R	R	R	S	R
TBMDR083	HuNan	2015	no	no	R	S	S	S	S	S	R
TBMDR084	HuNan	2015	no	no	S	S	S	S	S	S	R
TBMDR085	HuNan	2015	no	no	S	S	S	S	S	S	R
TBMDR086	HuNan	2015	no	no	S	S	S	S	S	S	R
TBMDR087	HuNan	2015	no	no	S	S	S	S	S	S	R
TBMDR088	HuNan	2015	no	no	S	S	S	S	S	S	R
TBMDR089	HuNan	2015	no	no	S	S	S	S	S	S	R
TBMDR090	HuNan	2015	no	no	S	S	S	S	S	S	R
TBMDR091	HuNan	2015	no	no	S	S	S	S	S	S	R
TBMDR092	HuNan	2015	no	no	R	S	S	S	S	S	S
TBMDR093	HuNan	2015	no	no	S	S	S	S	S	S	R
TBMDR094	HuNan	2015	yes	no	S	S	R	S	R	S	R
TBMDR095	HuNan	2015	no	no	S	S	S	S	S	S	R
TBMDR096	HuNan	2015	no	no	S	S	S	S	S	S	R
TBMDR097	HuNan	2015	no	no	R	S	S	S	S	S	R
TBMDR098	HuNan	2015	no	no	S	S	S	S	S	S	R
TBMDR099	HuNan	2015	no	no	S	S	S	S	S	S	R
TBMDR100	Jiangsu	2013	no	no	S	S	S	S	S	S	R
TBMDR101	Jiangsu	2013	yes	no	R	R	S	R	S	R	R
TBMDR102	Jiangsu	2013	yes	no	R	R	S	R	S	S	S
TBMDR103	Jiangsu	2013	no	no	R	S	S	S	S	S	R
TBMDR104	Jiangsu	2013	no	no	S	S	S	S	S	S	R
TBMDR105	Jiangsu	2013	yes	yes	S	R	R	R	R	S	S
TBMDR106	Jiangsu	2013	yes	no	R	R	S	R	S	S	S
TBMDR107	Shanxi	2016	yes	no	S	R	S	R	S	R	R
TBMDR108	Shanxi	2016	yes	yes	R	R	S	R	R	S	R
TBMDR109	Guangxi	2017	no	no	S	S	S	S	S	S	R
TBMDR110	Guangxi	2017	yes	no	S	R	S	R	S	S	R
TBMDR111	Sichuan	2017	no	no	S	S	S	S	S	S	R
TBMDR112	Sichuan	2017	yes	no	S	R	S	R	S	S	R
TBMDR113	Sichuan	2017	no	no	S	S	S	S	S	S	R
TBMDR114	Sichuan	2017	no	no	R	S	S	S	S	S	R
TBMDR115	Sichuan	2017	no	no	S	S	S	S	S	S	R
TBMDR116	Sichuan	2017	yes	no	S	R	S	R	S	S	R
TBMDR117	Sichuan	2017	yes	no	R	R	S	S	S	S	R
TBMDR118	Sichuan	2017	yes	no	R	R	S	R	S	R	R
TBMDR119	Sichuan	2017	yes	no	S	R	S	R	S	S	R
TBMDR120	Sichuan	2017	yes	no	S	R	S	R	S	S	R
TBMDR121	Sichuan	2017	yes	no	S	R	S	R	S	S	R
TBMDR122	Sichuan	2017	yes	yes	R	R	R	R	R	R	R
TBMDR123	Sichuan	2017	no	no	R	S	S	S	S	S	R
TBMDR124	Sichuan	2017	no	no	R	S	S	S	S	S	S
TBMDR125	Sichuan	2017	no	no	S	S	S	S	S	S	R
TBMDR126	Sichuan	2017	no	no	S	S	S	S	S	S	R
TBMDR127	Sichuan	2017	no	no	S	S	S	S	S	S	R
TBMDR128	Sichuan	2017	yes	no	S	R	S	R	S	R	R
TBMDR129	Qinghai	2018	yes	no	R	S	R	S	R	S	R
TBMDR130	Qinghai	2018	no	no	R	S	S	S	S	S	R
TBMDR131	Qinghai	2018	yes	no	S	R	S	R	S	S	R
TBMDR132	Qinghai	2018	no	no	S	S	S	S	S	S	R
TBMDR133	Qinghai	2018	no	no	S	S	S	S	S	S	R
TBMDR134	Qinghai	2018	no	no	R	S	S	S	S	S	R
TBMDR135	Qinghai	2018	no	no	S	S	S	S	S	S	R
TBMDR136	Qinghai	2018	no	no	R	S	S	S	S	S	R
TBMDR137	Qinghai	2018	no	no	R	S	S	S	S	S	S
TBMDR138	Qinghai	2018	no	no	R	S	S	S	S	R	S
TBMDR139	Qinghai	2018	no	no	R	S	S	S	S	S	R
TBMDR140	Qinghai	2018	no	no	R	S	S	S	S	S	R
TBMDR141	Qinghai	2013	no	no	S	S	S	S	S	S	R
TBMDR142	Qinghai	2013	no	no	S	S	S	S	S	S	R
TBMDR143	Qinghai	2013	no	no	S	S	S	S	S	S	R
TBMDR144	Qinghai	2014	no	no	S	S	S	S	S	S	R
TBMDR145	Qinghai	2015	no	no	R	S	S	S	S	S	R
TBMDR146	Qinghai	2015	no	no	R	S	S	S	S	S	S
TBMDR147	Qinghai	2015	no	no	S	S	S	S	S	S	R
TBMDR148	Qinghai	2015	no	no	S	S	S	S	S	S	R
TBMDR149	Qinghai	2015	no	no	R	S	S	S	S	S	R
TBMDR150	Qinghai	2017	no	no	S	S	S	S	S	S	R
TBMDR151	Shandong	2013	no	no	S	S	S	S	S	S	R
TBMDR152	Shandong	2013	no	no	S	S	S	S	S	R	R
TBMDR153	Shandong	2013	yes	no	S	R	S	R	S	S	S
TBMDR154	Shandong	2013	no	no	S	S	S	S	S	S	R
TBMDR155	Shandong	2013	yes	yes	S	S	R	R	R	S	R
TBMDR156	Shandong	2013	no	no	S	S	S	S	S	S	R
TBMDR157	Sichuan	2013	no	no	S	S	S	S	S	S	R
TBMDR158	Sichuan	2013	yes	no	S	R	S	S	S	S	R
TBMDR159	Sichuan	2013	no	no	S	S	S	S	S	S	R
TBMDR160	Sichuan	2013	no	no	S	S	S	S	S	S	R
TBMDR161	Sichuan	2014	yes	no	R	S	R	S	R	S	S
TBMDR162	Sichuan	2014	no	no	R	S	S	S	S	S	R
TBMDR163	Sichuan	2014	yes	no	R	R	S	R	S	R	S
TBMDR164	Sichuan	2014	yes	yes	R	R	R	R	R	R	R
TBMDR165	Sichuan	2014	yes	no	R	R	S	R	S	S	S
TBMDR166	Sichuan	2014	no	no	S	S	S	S	S	S	R
TBMDR167	Sichuan	2014	no	no	S	S	S	S	S	S	R
TBMDR168	Sichuan	2015	yes	yes	R	R	R	R	R	R	R
TBMDR169	Sichuan	2015	no	no	S	S	S	S	S	S	R
TBMDR170	Sichuan	2015	yes	no	S	R	S	R	S	S	R
TBMDR171	Sichuan	2015	no	no	S	S	S	S	S	S	R
TBMDR172	Tianjin	2016	no	no	S	S	S	S	S	S	S
TBMDR173	Tianjin	2016	no	no	R	S	S	S	S	S	R
TBMDR174	Tianjin	2016	no	no	R	S	S	S	S	S	S
TBMDR175	Tianjin	2016	no	no	R	S	S	S	S	S	R
TBMDR176	Tianjin	2016	no	no	R	S	S	S	S	S	R
TBMDR177	Tianjin	2016	yes	no	R	R	S	R	S	S	R
TBMDR178	Tianjin	2016	no	no	R	S	S	S	S	S	S
TBMDR179	Tianjin	2016	no	no	S	S	S	S	S	S	R
TBMDR180	Tianjin	2016	yes	no	S	R	S	S	S	R	R
TBMDR181	Tianjin	2016	no	no	S	S	S	S	S	S	R
TBMDR182	Tianjin	2016	no	no	S	S	S	S	S	R	R
TBMDR183	Tianjin	2016	yes	no	S	R	S	R	S	R	R
TBMDR184	Chongqing	2018-2020	yes	no	S	R	S	R	S	S	R
TBMDR185	Chongqing	2018-2020	yes	no	R	R	S	R	S	S	S
TBMDR186	Chongqing	2018-2020	yes	yes	R	R	R	R	R	R	R
TBMDR187	Chongqing	2018-2020	no	no	S	S	S	S	S	S	R
TBMDR188	Chongqing	2018-2020	yes	yes	R	R	R	R	R	S	R
TBMDR189	Chongqing	2018-2020	no	no	S	S	S	S	S	S	R
TBMDR190	Chongqing	2018-2020	yes	no	R	R	S	R	S	R	R
TBMDR191	Chongqing	2018-2020	yes	no	R	R	S	R	S	S	R
TBMDR192	Chongqing	2018-2020	no	no	R	S	S	S	S	S	R
TBMDR193	Chongqing	2018-2020	yes	no	R	R	S	R	S	R	R
TBMDR194	Chongqing	2018-2020	yes	no	R	R	S	R	S	R	R
TBMDR195	Chongqing	2018-2020	no	no	R	S	S	S	S	S	S
TBMDR196	Chongqing	2018-2020	yes	no	R	R	S	R	S	S	S
TBMDR197	Chongqing	2018-2020	no	no	R	S	S	S	S	S	R
TBMDR198	Chongqing	2018-2020	no	no	S	S	S	S	S	S	R
TBMDR199	Chongqing	2018-2020	yes	no	R	R	S	R	S	S	R
TBMDR200	Chongqing	2018-2020	yes	no	R	R	S	R	S	S	S
TBMDR201	Chongqing	2018-2020	yes	no	R	R	S	R	S	S	R
TBMDR202	Chongqing	2018-2020	yes	yes	R	R	R	R	R	R	R
TBMDR203	Chongqing	2018-2020	yes	yes	R	R	S	R	R	S	S
TBMDR204	Chongqing	2018-2020	yes	no	S	R	S	R	S	S	R
TBMDR205	Chongqing	2018-2020	no	no	R	S	S	S	S	S	S
TBMDR206	Chongqing	2018-2020	no	no	R	S	S	S	S	S	R
TBMDR207	Chongqing	2018-2020	no	no	S	S	S	S	S	S	R
TBMDR208	Chongqing	2018-2020	yes	no	R	R	S	R	S	R	R
TBMDR209	Chongqing	2018-2020	yes	yes	R	R	S	R	R	R	R
TBMDR210	Chongqing	2018-2020	yes	no	R	R	S	R	S	S	S
TBMDR211	Chongqing	2018-2020	no	no	R	S	S	S	S	S	R
TBMDR212	Chongqing	2018-2020	no	no	S	S	S	S	S	S	R
TBMDR213	Chongqing	2018-2020	no	no	R	S	S	S	S	S	R
TBMDR214	Chongqing	2018-2020	no	no	R	S	S	S	S	R	R
TBMDR215	Chongqing	2018-2020	yes	no	R	R	S	R	S	R	R
TBMDR216	Chongqing	2018-2020	no	no	S	S	S	S	S	S	R
TBMDR217	Chongqing	2018-2020	no	no	S	S	S	S	S	S	R
TBMDR218	Chongqing	2018-2020	no	no	S	S	S	S	S	S	R
TBMDR219	Chongqing	2018-2020	yes	no	R	R	S	R	S	R	R
TBMDR220	Chongqing	2018-2020	yes	yes	R	R	R	R	R	R	R
TBMDR221	Chongqing	2018-2020	yes	no	R	R	S	R	S	R	R
TBMDR222	Chongqing	2018-2020	yes	no	S	R	S	S	S	S	R
TBMDR223	Chongqing	2018-2020	no	no	R	S	S	S	S	S	R
TBMDR224	Chongqing	2018-2020	no	no	S	S	S	S	S	S	R
TBMDR225	Chongqing	2018-2020	no	no	R	S	S	S	S	S	S
TBMDR226	Chongqing	2018-2020	yes	no	R	R	S	R	S	S	R
TBMDR227	Chongqing	2018-2020	no	no	R	S	S	S	S	S	R
TBMDR228	Chongqing	2018-2020	yes	no	R	R	S	R	S	R	R
TBMDR229	Chongqing	2018-2020	no	no	R	S	S	S	S	S	R
TBMDR230	Chongqing	2018-2020	no	no	R	S	S	S	S	S	R
TBMDR231	Chongqing	2018-2020	no	no	R	S	S	S	S	S	S
TBMDR232	Chongqing	2018-2020	no	no	R	S	S	S	S	S	S
TBMDR233	Chongqing	2018-2020	yes	no	S	R	S	S	S	S	R
TBMDR234	Chongqing	2018-2020	no	no	R	S	S	S	S	S	R
TBMDR235	Chongqing	2018-2020	no	no	R	S	S	S	S	S	R
TBMDR236	Chongqing	2018-2020	yes	no	S	R	S	R	S	R	R
TBMDR237	Chongqing	2018-2020	yes	yes	R	R	R	R	R	S	R
TBMDR238	Chongqing	2018-2020	no	no	R	S	S	S	S	S	R
TBMDR239	Chongqing	2018-2020	no	no	S	S	S	S	S	S	R
TBMDR240	Chongqing	2018-2020	yes	no	R	R	S	R	S	R	R
TBMDR241	Chongqing	2018-2020	yes	no	S	R	S	R	S	S	S
TBMDR242	Chongqing	2018-2020	yes	no	R	R	S	S	S	S	R
TBMDR243	Chongqing	2018-2020	yes	no	R	R	S	R	S	S	R
TBMDR244	Chongqing	2018-2020	yes	no	R	R	S	R	S	S	R
TBMDR245	Chongqing	2018-2020	yes	no	S	R	S	R	S	R	R
TBMDR246	Chongqing	2018-2020	yes	no	R	R	S	R	S	R	R
TBMDR247	Chongqing	2018-2020	yes	no	R	S	R	S	R	S	R
TBMDR248	Chongqing	2018-2020	no	no	R	S	S	S	S	S	R
TBMDR249	Chongqing	2018-2020	no	no	R	S	S	S	S	S	R
TBMDR250	Chongqing	2018-2020	no	no	S	S	S	S	S	S	R
TBMDR251	Chongqing	2018-2020	no	no	R	S	S	S	S	S	S
TBMDR252	Chongqing	2018-2020	yes	yes	R	R	R	R	R	R	S
TBMDR253	Chongqing	2018-2020	yes	yes	R	R	R	R	R	R	R
TBMDR254	Chongqing	2018-2020	yes	no	S	R	S	R	S	R	R
TBMDR255	Chongqing	2018-2020	no	no	R	S	S	S	S	S	R
TBMDR256	Chongqing	2018-2020	no	no	R	S	S	S	S	S	S
TBMDR257	Chongqing	2018-2020	no	no	S	S	S	S	S	S	R
TBMDR258	Chongqing	2018-2020	yes	no	R	R	S	R	S	S	R
TBMDR259	Chongqing	2018-2020	yes	yes	R	R	R	R	R	R	R
TBMDR260	Chongqing	2018-2020	no	no	R	S	S	S	S	S	R
TBMDR261	Chongqing	2018-2020	yes	yes	R	R	R	R	R	R	R
TBMDR262	Chongqing	2018-2020	no	no	S	S	S	S	S	S	S
TBMDR263	Chongqing	2018-2020	yes	no	R	R	S	R	S	S	R
TBMDR264	Chongqing	2018-2020	yes	no	S	R	S	S	S	R	R
TBMDR265	Chongqing	2018-2020	no	no	R	S	S	S	S	S	R
TBMDR266	Chongqing	2018-2020	no	no	R	S	S	S	S	S	S
TBMDR267	Chongqing	2018-2020	yes	no	S	R	S	R	S	S	R
TBMDR268	Chongqing	2018-2020	no	no	S	S	S	S	S	S	R
TBMDR269	Chongqing	2018-2020	yes	no	S	R	S	R	S	S	R
TBMDR270	Chongqing	2018-2020	no	no	R	S	S	S	S	R	R
TBMDR271	Chongqing	2018-2020	no	no	S	S	S	S	S	S	S
TBMDR272	Chongqing	2018-2020	no	no	R	S	S	S	S	S	R
TBMDR273	Chongqing	2018-2020	yes	no	R	R	S	R	S	S	S
TBMDR274	Chongqing	2018-2020	no	no	S	S	S	S	S	S	R
TBMDR275	Chongqing	2018-2020	yes	no	R	R	S	R	S	R	R
TBMDR276	Chongqing	2018-2020	no	no	R	S	S	S	S	S	R
TBMDR277	Chongqing	2018-2020	yes	yes	R	R	S	R	R	R	R
TBMDR278	Chongqing	2018-2020	yes	no	R	R	S	R	S	R	R
TBMDR279	Chongqing	2018-2020	yes	no	S	R	S	R	S	S	R
TBMDR280	Chongqing	2018-2020	no	no	R	S	S	S	S	R	R
TBMDR281	Chongqing	2018-2020	yes	no	S	S	S	S	R	S	R
TBMDR282	Chongqing	2018-2020	no	no	R	S	S	S	S	S	R
TBMDR283	Chongqing	2018-2020	no	no	R	S	S	S	S	S	R
TBMDR284	Chongqing	2018-2020	yes	yes	R	R	S	R	R	R	S
TBMDR285	Chongqing	2018-2020	yes	no	R	R	S	R	S	R	R
TBMDR286	Chongqing	2018-2020	yes	yes	S	R	R	R	R	S	R
TBMDR287	Chongqing	2018-2020	yes	no	R	R	S	R	S	R	R
TBMDR288	Chongqing	2018-2020	yes	no	S	R	S	R	S	S	R
TBMDR289	Chongqing	2018-2020	yes	no	R	R	S	R	S	R	R
TBMDR290	Chongqing	2018-2020	yes	yes	R	R	R	R	R	R	R
TBMDR291	Chongqing	2018-2020	yes	no	R	R	S	R	S	S	S
TBMDR292	Chongqing	2018-2020	yes	no	R	R	S	R	S	R	R
TBMDR293	Chongqing	2018-2020	no	no	S	S	S	S	S	S	R
TBMDR294	Chongqing	2018-2020	no	no	S	S	S	S	S	S	R
TBMDR295	Chongqing	2018-2020	no	no	S	S	S	S	S	S	S
TBMDR296	Chongqing	2018-2020	no	no	R	S	S	S	S	S	S
TBMDR297	Chongqing	2018-2020	yes	no	R	R	S	R	S	S	S
TBMDR298	Chongqing	2018-2020	no	no	S	S	S	S	S	S	R
TBMDR299	Chongqing	2018-2020	yes	no	R	R	S	R	S	S	R
TBMDR300	Chongqing	2018-2020	yes	no	R	R	S	R	S	R	R
TBMDR301	Chongqing	2018-2020	no	no	R	S	S	S	S	R	R
TBMDR302	Chongqing	2018-2020	yes	no	R	R	S	R	S	S	R
TBMDR303	Chongqing	2018-2020	yes	yes	R	R	R	R	R	R	R
TBMDR304	Chongqing	2018-2020	yes	yes	R	R	R	R	R	R	R
TBMDR305	Chongqing	2018-2020	no	no	S	S	S	S	S	S	S
TBMDR306	Chongqing	2018-2020	yes	no	R	R	S	R	S	R	S
TBMDR307	Chongqing	2018-2020	yes	no	R	R	S	R	S	S	S
TBMDR308	Chongqing	2018-2020	no	no	S	S	S	S	S	S	S
TBMDR309	Chongqing	2018-2020	no	no	S	S	S	S	S	S	R
TBMDR310	Chongqing	2018-2020	no	no	S	S	S	S	S	S	R
TBMDR311	Chongqing	2018-2020	yes	no	S	R	S	R	S	R	R
TBMDR312	Chongqing	2018-2020	no	no	S	S	S	S	S	S	R
TBMDR313	Chongqing	2018-2020	yes	no	S	R	S	R	S	S	R
TBMDR314	Chongqing	2018-2020	no	no	R	S	S	S	S	S	R
TBMDR315	Chongqing	2018-2020	no	no	R	S	S	S	S	S	R
TBMDR316	Chongqing	2018-2020	no	no	R	S	S	S	S	R	R
TBMDR317	Chongqing	2018-2020	yes	yes	R	R	R	R	R	R	R
TBMDR318	Chongqing	2018-2020	no	no	S	S	S	S	S	S	R
TBMDR319	Chongqing	2018-2020	yes	no	R	R	S	R	S	R	S
TBMDR320	Chongqing	2018-2020	no	no	R	S	S	S	S	S	R
TBMDR321	Chongqing	2018-2020	yes	no	R	R	S	S	S	S	R
TBMDR322	Chongqing	2018-2020	no	no	S	S	S	S	S	S	R
TBMDR323	Chongqing	2018-2020	no	no	R	S	S	S	S	S	R
TBMDR324	Chongqing	2018-2020	no	no	R	S	S	S	S	S	R
TBMDR325	Chongqing	2018-2020	no	no	R	S	S	S	S	S	R
TBMDR326	Chongqing	2018-2020	no	no	S	S	S	S	S	S	R
TBMDR327	Chongqing	2018-2020	yes	no	S	R	S	R	S	R	S
TBMDR328	Chongqing	2018-2020	yes	no	R	R	S	R	S	S	R
TBMDR329	Chongqing	2018-2020	yes	yes	R	R	R	R	R	R	S
TBMDR330	Chongqing	2018-2020	yes	no	R	R	S	R	S	S	R
TBMDR331	Chongqing	2018-2020	yes	no	R	R	S	R	S	R	R
TBMDR332	Chongqing	2018-2020	yes	no	R	R	S	R	S	S	R
TBMDR333	Chongqing	2018-2020	yes	no	R	R	S	R	S	S	R
TBMDR334	Chongqing	2018-2020	no	no	S	S	S	S	S	S	R
TBMDR335	Chongqing	2018-2020	no	no	S	S	S	S	S	S	R
TBMDR336	Chongqing	2018-2020	no	no	S	S	S	S	S	S	R
TBMDR337	Chongqing	2018-2020	yes	no	R	R	S	R	S	S	R
TBMDR338	Chongqing	2018-2020	yes	no	S	S	R	S	R	S	R
TBMDR339	Chongqing	2018-2020	no	no	S	S	S	S	S	S	R
TBMDR340	Chongqing	2018-2020	yes	no	R	R	S	R	S	S	S
TBMDR341	Chongqing	2018-2020	no	no	S	S	S	S	S	R	R
TBMDR342	Chongqing	2018-2020	yes	yes	R	R	R	R	R	R	R
TBMDR343	Chongqing	2018-2020	no	no	R	S	S	S	S	S	S
TBMDR344	Chongqing	2018-2020	no	no	R	S	S	S	S	S	R
TBMDR345	Chongqing	2018-2020	no	no	S	S	S	S	S	S	R
TBMDR346	Chongqing	2018-2020	no	no	R	S	S	S	S	S	R
TBMDR347	Chongqing	2018-2020	no	no	R	S	S	S	S	S	R
TBMDR348	Chongqing	2018-2020	no	no	R	S	S	S	S	S	R
TBMDR349	Chongqing	2018-2020	no	no	S	S	S	S	S	S	R
TBMDR350	Chongqing	2018-2020	no	no	R	S	S	S	S	S	R
TBMDR351	Chongqing	2018-2020	yes	no	R	R	S	R	S	S	R
TBMDR352	Chongqing	2018-2020	no	no	R	S	S	S	S	R	R
TBMDR353	Chongqing	2018-2020	yes	yes	R	R	R	R	R	R	R
TBMDR354	Chongqing	2018-2020	yes	yes	R	R	R	R	R	R	R
TBMDR355	Chongqing	2018-2020	yes	no	S	R	S	R	S	R	R
TBMDR356	Chongqing	2018-2020	no	no	S	S	S	S	S	S	R
TBMDR357	Chongqing	2018-2020	no	no	S	S	S	S	S	S	R
TBMDR358	Chongqing	2018-2020	no	no	R	S	S	S	S	S	R
TBMDR359	Chongqing	2018-2020	yes	no	R	R	S	R	S	R	R
TBMDR360	Chongqing	2018-2020	yes	no	R	R	S	R	S	S	R
TBMDR361	Chongqing	2018-2020	no	no	S	S	S	S	S	S	S
TBMDR362	Chongqing	2018-2020	no	no	S	S	S	S	S	S	R
TBMDR363	Chongqing	2018-2020	no	no	R	S	S	S	S	S	R
TBMDR364	Chongqing	2018-2020	yes	no	S	R	S	R	S	S	R
TBMDR365	Chongqing	2018-2020	no	no	S	S	S	S	S	S	R
TBMDR366	Chongqing	2018-2020	yes	no	R	R	S	R	S	S	R
TBMDR367	Chongqing	2013	no	no	R	S	S	S	S	S	R
TBMDR368	Chongqing	2013	yes	no	S	R	S	R	S	S	S
TBMDR369	Chongqing	2013	no	no	S	S	S	S	S	S	R
TBMDR370	Chongqing	2013	yes	yes	R	R	R	R	R	S	R
TBMDR371	Chongqing	2013	yes	no	S	R	S	R	S	R	R
TBMDR372	Chongqing	2013	yes	no	R	S	R	S	R	S	R
TBMDR373	Chongqing	2013	no	no	R	S	S	S	S	S	S
TBMDR374	Chongqing	2013	yes	no	S	S	S	S	R	S	R
TBMDR375	Chongqing	2013	no	no	S	S	S	S	S	S	S
TBMDR376	Chongqing	2013	yes	no	R	R	S	R	S	S	R
TBMDR377	Chongqing	2013	no	no	R	S	S	S	S	R	R
TBMDR378	Chongqing	2015	no	no	S	S	S	S	S	S	R
TBMDR379	Chongqing	2015	yes	yes	S	R	S	R	R	R	S
TBMDR380	Chongqing	2015	yes	no	S	R	S	R	S	R	R
TBMDR381	Chongqing	2015	no	no	S	S	S	S	S	R	R
TBMDR382	Chongqing	2015	no	no	S	S	S	S	S	S	R
TBMDR383	Chongqing	2016	yes	no	R	R	S	R	S	S	R
TBMDR384	Chongqing	2016	no	no	S	S	S	S	S	S	R
TBMDR385	Chongqing	2016	no	no	R	S	S	S	S	S	R
TBMDR386	Chongqing	2016	no	no	S	S	S	S	S	S	S
TBMDR387	Chongqing	2016	no	no	S	S	S	S	S	R	R
TBMDR388	Chongqing	2016	no	no	R	S	S	S	S	S	R
TBMDR389	Chongqing	2016	yes	no	R	R	S	R	S	R	R
TBMDR390	Chongqing	2016	no	no	R	S	S	S	S	S	R
TBMDR391	Guangdong	2018	yes	no	S	R	S	R	S	R	R
TBMDR392	Guangdong	2018	yes	no	S	R	S	R	S	R	R
TBMDR393	Guangdong	2018	yes	yes	S	R	R	R	R	S	R
TBMDR394	Guangdong	2018	yes	yes	S	R	R	R	R	S	R
TBMDR395	Guangdong	2018	yes	yes	S	R	R	R	R	S	R
TBMDR396	Guangdong	2018	yes	yes	S	R	R	R	R	S	R
TBMDR397	Guangdong	2018	yes	yes	S	R	R	R	R	S	R
TBMDR398	Guangdong	2018	yes	no	R	R	S	R	S	S	R
TBMDR399	Guangdong	2018	yes	no	R	R	S	R	S	S	R
TBMDR400	Guangdong	2018	yes	no	R	R	S	R	S	R	R
TBMDR401	Guangdong	2018	no	no	S	S	S	S	S	S	R
TBMDR402	Guangdong	2018	no	no	S	S	S	S	S	S	R
TBMDR403	Guangdong	2018	no	no	S	S	S	S	S	S	R
TBMDR404	Guangdong	2018	no	no	S	S	S	S	S	S	R
TBMDR405	Guangdong	2018	no	no	S	S	S	S	S	S	R
TBMDR406	Guangdong	2018	yes	no	R	R	S	R	S	R	R
TBMDR407	Guangdong	2018	yes	no	S	R	S	R	S	R	R
TBMDR408	Guangdong	2018	yes	no	R	R	S	R	S	S	R
TBMDR409	Guangdong	2018	no	no	S	S	S	S	S	S	R
TBMDR410	Guangdong	2018	no	no	S	S	S	S	S	S	R
TBMDR411	Guangdong	2018	no	no	R	S	S	S	S	R	R
TBMDR412	Guangdong	2018	no	no	S	S	S	S	S	S	R
TBMDR413	Guangdong	2018	no	no	S	S	S	S	S	S	R
TBMDR414	Guangdong	2018	no	no	S	S	S	S	S	S	R
TBMDR415	Guangdong	2018	no	no	S	S	S	S	S	S	R
TBMDR416	Guangdong	2018	no	no	S	S	S	S	S	S	R
TBMDR417	Guangdong	2018	yes	no	R	R	S	R	S	S	R
TBMDR418	Guangdong	2018	yes	no	R	R	S	R	S	S	R
TBMDR419	Guangdong	2018	no	no	S	S	S	S	S	R	R
TBMDR420	Guangdong	2018	yes	yes	R	R	R	R	R	S	R
TBMDR421	Guangdong	2018	no	no	S	S	S	S	S	S	R
TBMDR422	Guangdong	2018	no	no	S	S	S	S	S	S	R
TBMDR423	Guangdong	2018	yes	no	R	R	S	S	S	S	R
TBMDR424	Guangdong	2018	yes	no	R	R	S	R	S	S	R
TBMDR425	Guangdong	2018	yes	no	S	R	S	R	S	S	S
TBMDR426	Guangdong	2018	yes	no	R	R	S	R	S	R	R
TBMDR427	Guangdong	2018	yes	no	R	R	S	R	S	S	R
TBMDR428	Guangdong	2018	no	no	S	S	S	S	S	S	R
TBMDR429	Guangdong	2018	no	no	S	S	S	S	S	R	R
TBMDR430	Guangdong	2018	no	no	S	S	S	S	S	S	R
TBMDR431	Guangdong	2018	no	no	R	S	S	S	S	S	R
TBMDR432	Guangdong	2018	no	no	S	S	S	S	S	S	R
TBMDR433	Guangdong	2018	no	no	R	S	S	S	S	R	R
TBMDR434	Guangdong	2018	yes	no	R	R	S	R	S	S	S
TBMDR435	Guangdong	2018	yes	no	R	R	S	R	S	S	R
TBMDR436	Guangdong	2018	no	no	S	S	S	S	S	S	R
TBMDR437	Guangdong	2018	yes	no	R	R	S	R	S	S	R
TBMDR438	Guangdong	2018	no	no	S	S	S	S	S	R	R
TBMDR439	Guangdong	2018	yes	no	S	S	R	S	R	S	R
TBMDR440	Guangdong	2018	yes	no	S	R	S	R	S	S	S
TBMDR441	Guangdong	2018	no	no	S	S	S	S	S	S	R
TBMDR442	Guangdong	2018	yes	no	S	R	S	R	S	R	R
TBMDR443	Guangdong	2018	yes	no	R	R	S	R	S	S	R
TBMDR444	Guangdong	2018	no	no	S	S	S	S	S	S	R
TBMDR445	Guangdong	2018	no	no	R	S	S	S	S	S	R
TBMDR446	Guangdong	2018	yes	yes	S	R	R	R	R	S	R
TBMDR447	Guangdong	2018	no	no	S	S	S	S	S	S	S
TBMDR448	Guangdong	2018	no	no	S	S	S	S	S	R	R
TBMDR449	Guangdong	2018	no	no	S	S	S	S	S	S	R
TBMDR450	Guangdong	2018	yes	no	S	S	R	S	R	S	R
TBMDR451	Guangdong	2018	yes	no	S	R	S	R	S	S	S
TBMDR452	Guangdong	2018	yes	no	S	R	S	R	S	S	R
TBMDR453	Guangdong	2018	no	no	S	S	S	S	S	S	S
TBMDR454	Guangdong	2018	yes	no	S	R	S	R	S	S	R
TBMDR455	Guangdong	2018	no	no	S	S	S	S	S	S	S
TBMDR456	Guangdong	2018	yes	yes	S	R	R	R	R	R	R
TBMDR457	Guangdong	2018	no	no	S	S	S	S	S	S	R
TBMDR458	Guangdong	2018	yes	no	R	R	S	R	S	S	R
TBMDR459	Guangdong	2018	yes	no	R	R	S	R	S	S	S
TBMDR460	Guangdong	2018	no	no	S	S	S	S	S	S	R
TBMDR461	Guangdong	2018	yes	yes	S	R	R	R	R	R	R
TBMDR462	Guangdong	2018	yes	no	S	R	S	R	S	S	S
TBMDR463	Guangdong	2018	no	no	S	S	S	S	S	S	S
TBMDR464	Guangdong	2018	no	no	S	S	S	S	S	S	R
TBMDR465	Guangdong	2018	no	no	S	S	S	S	S	S	R
TBMDR466	Guangdong	2018	no	no	S	S	S	S	S	R	R
TBMDR467	Guangdong	2018	no	no	S	S	S	S	S	S	R
TBMDR468	Guangdong	2018	no	no	S	S	S	S	S	S	R
TBMDR469	Guangdong	2018	no	no	S	S	S	S	S	S	R
TBMDR470	Guangdong	2018	yes	no	S	R	S	R	S	R	R
TBMDR471	Guangdong	2018	no	no	R	S	S	S	S	S	R
TBMDR472	Guangdong	2018	yes	no	R	R	S	R	S	S	R
TBMDR473	Guangdong	2018	yes	no	S	R	S	R	S	S	R
TBMDR474	Guangdong	2018	no	no	S	S	S	S	S	S	R
TBMDR475	Guangdong	2018	yes	no	S	R	S	R	S	R	R
TBMDR476	Hunan	2013	yes	no	R	S	R	S	R	S	R
TBMDR477	Hunan	2013	no	no	S	S	S	S	S	S	S
TBMDR478	Hunan	2013	no	no	S	S	S	S	S	S	R
TBMDR479	Hunan	2013	yes	no	R	R	S	R	S	S	S
TBMDR480	Hunan	2013	yes	no	S	R	S	R	S	S	R
TBMDR481	Hunan	2013	no	no	S	S	S	S	S	S	R
TBMDR482	Hunan	2013	no	no	S	S	S	S	S	S	R
TBMDR483	Hunan	2013	no	no	S	S	S	S	S	R	R
TBMDR484	Hunan	2013	no	no	S	S	S	S	S	R	R
TBMDR485	Hunan	2013	no	no	S	S	S	S	S	S	R
TBMDR486	Hunan	2013	no	no	S	S	S	S	S	S	R
TBMDR487	Hunan	2013	no	no	R	S	S	S	S	S	R
TBMDR488	Hunan	2013	yes	no	S	R	S	R	S	S	R
TBMDR489	Hunan	2013	no	no	S	S	S	S	S	S	R
TBMDR490	Hunan	2013	no	no	S	S	S	S	S	S	R
TBMDR491	Hunan	2013	yes	no	S	R	S	R	S	S	R
TBMDR492	Hunan	2013	no	no	R	S	S	S	S	S	R
TBMDR493	Hunan	2013	yes	no	R	R	S	R	S	R	R
TBMDR494	Hunan	2014	yes	no	S	R	S	R	S	R	R
TBMDR495	Hunan	2014	yes	no	R	R	S	R	S	S	R
TBMDR496	Hunan	2014	yes	no	R	R	S	R	S	S	R
TBMDR497	Hunan	2014	yes	no	R	R	S	R	S	S	R
TBMDR498	Hunan	2014	yes	no	R	R	S	R	S	S	R
TBMDR499	Hunan	2014	yes	no	S	R	S	R	S	S	R
TBMDR500	Hunan	2014	no	no	S	S	S	S	S	S	R
TBMDR501	Hunan	2014	no	no	S	S	S	S	S	R	R
TBMDR502	Hunan	2014	yes	no	R	R	S	R	S	S	S
TBMDR503	Hunan	2014	no	no	S	S	S	S	S	S	R
TBMDR504	Hunan	2014	no	no	S	S	S	S	S	S	R
TBMDR505	Hunan	2014	no	no	R	S	S	S	S	S	R
TBMDR506	Hunan	2014	yes	no	R	R	S	R	S	S	R
TBMDR507	Hunan	2014	no	no	S	S	S	S	S	S	R
TBMDR508	Hunan	2015	yes	yes	S	R	R	R	R	S	R
TBMDR509	Hunan	2015	yes	no	S	R	S	R	S	R	R
TBMDR510	Hunan	2015	yes	no	R	R	S	R	S	S	R
TBMDR511	Hunan	2015	no	no	R	S	S	S	S	S	R
TBMDR512	Hunan	2015	yes	no	S	R	S	R	S	R	S
TBMDR513	Hunan	2015	no	no	R	S	S	S	S	R	R
TBMDR514	Hunan	2016	no	no	S	S	S	S	S	S	R
TBMDR515	Hunan	2016	no	no	S	S	S	S	S	S	R
TBMDR516	Hunan	2016	yes	no	S	R	S	R	S	S	S
TBMDR517	Hunan	2016	yes	no	S	R	S	R	S	S	S
TBMDR518	Hunan	2016	no	no	S	S	S	S	S	S	S
TBMDR519	Hunan	2016	no	no	R	S	S	S	S	S	R
TBMDR520	Hunan	2016	yes	no	R	S	S	S	R	S	R
TBMDR521	Hunan	2016	no	no	R	S	S	S	S	S	S
TBMDR522	Hunan	2016	yes	no	R	R	S	R	S	S	R
TBMDR523	Hunan	2016	yes	no	R	R	S	R	S	S	R
TBMDR524	Hunan	2016	no	no	S	S	S	S	S	S	R
TBMDR525	Hunan	2107	yes	no	S	R	S	R	S	S	R
TBMDR526	Hunan	2107	yes	no	R	R	S	R	S	S	R
TBMDR527	Hunan	2107	yes	no	S	R	S	R	S	S	R
TBMDR528	Hunan	2107	no	no	R	S	S	S	S	S	R
TBMDR529	Hunan	2107	no	no	S	S	S	S	S	S	S
TBMDR530	Hunan	2107	no	no	S	S	S	S	S	S	S
TBMDR531	Hunan	2107	no	no	R	S	S	S	S	S	S
TBMDR532	Hunan	2107	no	no	S	S	S	S	S	S	S
TBMDR533	Hunan	2107	no	no	S	S	S	S	S	S	R
TBMDR534	Hunan	2107	no	no	R	S	S	S	S	S	R
TBMDR535	Hunan	2107	no	no	S	S	S	S	S	S	R
TBMDR536	Hunan	2107	yes	no	S	R	S	R	S	S	S
TBMDR537	Hunan	2107	no	no	R	S	S	S	S	S	R
TBMDR538	Hunan	2107	yes	yes	R	R	R	R	R	R	R
TBMDR539	Hunan	2107	no	no	R	S	S	S	S	S	S
TBMDR540	Hunan	2107	no	no	S	S	S	S	S	R	R
TBMDR541	Hunan	2107	no	no	S	S	S	S	S	S	R
TBMDR542	Hunan	2107	yes	no	R	R	S	R	S	S	R
TBMDR543	Hunan	2107	no	no	S	S	S	S	S	S	S
TBMDR544	Hunan	2107	no	no	R	S	S	S	S	S	R
TBMDR545	Hunan	2107	yes	no	R	R	S	R	S	S	R
TBMDR546	Hunan	2107	yes	no	S	R	S	R	S	S	R

## Sheet: Sheet3
Table S1 The detailed information of the isolates in our study.
	Isolates name
20131920399	TBMDR001	2013171607	TBMDR051	2013102238	TBMDR101
2013241396	TBMDR002	2013172096	TBMDR052	2013102311	TBMDR102
2013241533	TBMDR003	2013172300	TBMDR053	2013102325	TBMDR103
2014242053	TBMDR004	2013172314	TBMDR054	2013103414	TBMDR104
2014242070	TBMDR005	2013172573	TBMDR055	2013104018	TBMDR105
2014242107	TBMDR006	2013173001	TBMDR056	2013104137	TBMDR106
2014242256	TBMDR007	2013173093	TBMDR057	2016042015	TBMDR107
2014242280	TBMDR008	2013174067	TBMDR058	2016042034	TBMDR108
2014242299	TBMDR009	2015171025	TBMDR059	2017201094	TBMDR109
2015242397	TBMDR010	2015172025	TBMDR060	2017201135	TBMDR110
2016242240	TBMDR011	2015173030	TBMDR061	2017231028	TBMDR111
2013031024	TBMDR012	2015173036	TBMDR062	2017232016	TBMDR112
2013033059	TBMDR013	2015173055	TBMDR063	2017232032	TBMDR113
2013033061	TBMDR014	2015173062	TBMDR064	2017232035	TBMDR114
2013033062	TBMDR015	2015173081	TBMDR065	2017232052	TBMDR115
2013033063	TBMDR016	2015173098	TBMDR066	2017232061	TBMDR116
2013033064	TBMDR017	2015173101	TBMDR067	2017232095	TBMDR117
2013033065	TBMDR018	2015173107	TBMDR068	2017232108	TBMDR118
2013033066	TBMDR019	2013182025	TBMDR069	2017232156	TBMDR119
2013033067	TBMDR020	2013185075	TBMDR070	2017233009	TBMDR120
2013033068	TBMDR021	2013185119	TBMDR071	2017234022	TBMDR121
2013033070	TBMDR022	2013185331	TBMDR072	2017234038	TBMDR122
2013033102	TBMDR023	2013185390	TBMDR073	2017234050	TBMDR123
2013033106	TBMDR024	2013185468	TBMDR074	2017235030	TBMDR124
2013033109	TBMDR025	2013185488	TBMDR075	2017235044	TBMDR125
2013033127	TBMDR026	2013185570	TBMDR076	2017235065	TBMDR126
2013033129	TBMDR027	2014185008	TBMDR077	2017235074	TBMDR127
2013033159	TBMDR028	2014185028	TBMDR078	2017235128	TBMDR128
2013033214	TBMDR029	2014185052	TBMDR079	29087	TBMDR129
2015162016	TBMDR030	2014185084	TBMDR080	29149	TBMDR130
2015162079	TBMDR031	2015181030	TBMDR081	29151	TBMDR131
2015019	TBMDR032	2015181077	TBMDR082	29153	TBMDR132
2015060	TBMDR033	2015182016	TBMDR083	29155	TBMDR133
2015065	TBMDR034	2015183007	TBMDR084	29159	TBMDR134
2015071	TBMDR035	2015183009	TBMDR085	29161	TBMDR135
2015099	TBMDR036	2015183010	TBMDR086	29162	TBMDR136
2015102	TBMDR037	2015183014	TBMDR087	29164	TBMDR137
2015104	TBMDR038	2015183015	TBMDR088	29165	TBMDR138
2015200	TBMDR039	2015183017	TBMDR089	29173	TBMDR139
2015202	TBMDR040	2015183043	TBMDR090	29174	TBMDR140
2015054	TBMDR041	2015184053	TBMDR091	2013291007	TBMDR141
2013081051	TBMDR042	2015185017	TBMDR092	2013291040	TBMDR142
2013081225	TBMDR043	2015185020	TBMDR093	2013291053	TBMDR143
2013081280	TBMDR044	2015185021	TBMDR094	2014291026	TBMDR144
2013171019	TBMDR045	2015185030	TBMDR095	2015291001	TBMDR145
2013171052	TBMDR046	2015185032	TBMDR096	2015291005	TBMDR146
2013171064	TBMDR047	2015185033	TBMDR097	2015291007	TBMDR147
2013171078	TBMDR048	2015185136	TBMDR098	2015291012	TBMDR148
2013171079	TBMDR049	2015185152	TBMDR099	2015291015	TBMDR149
2013171292	TBMDR050	2013101204	TBMDR100	2017291614	TBMDR150
2013151022	TBMDR151	22A021	TBMDR203	22A093	TBMDR255
2013153058	TBMDR152	22A022	TBMDR204	22A094	TBMDR256
2013154072	TBMDR153	22A023	TBMDR205	22A095	TBMDR257
2013154089	TBMDR154	22A025	TBMDR206	22A096	TBMDR258
2013154091	TBMDR155	22A035	TBMDR207	22A097	TBMDR259
2013154286	TBMDR156	22A036	TBMDR208	22A098	TBMDR260
2013231083	TBMDR157	22A037	TBMDR209	22A099	TBMDR261
2013232061	TBMDR158	22A038	TBMDR210	22A100	TBMDR262
2013232121	TBMDR159	22A039	TBMDR211	22A101	TBMDR263
2013232152	TBMDR160	22A040	TBMDR212	22A103	TBMDR264
2014234030	TBMDR161	22A041	TBMDR213	22A104	TBMDR265
2014235047	TBMDR162	22A042	TBMDR214	22A105	TBMDR266
2014235059	TBMDR163	22A043	TBMDR215	22A107	TBMDR267
2014235060	TBMDR164	22A044	TBMDR216	22A108	TBMDR268
2014235063	TBMDR165	22A045	TBMDR217	22A109	TBMDR269
2014235070	TBMDR166	22A046	TBMDR218	22A110	TBMDR270
2014235082	TBMDR167	22A047	TBMDR219	22A111	TBMDR271
2015232002	TBMDR168	22A049	TBMDR220	22A112	TBMDR272
2015232028	TBMDR169	22A050	TBMDR221	22A113	TBMDR273
2015235084	TBMDR170	22A051	TBMDR222	22A114	TBMDR274
2015235162	TBMDR171	22A052	TBMDR223	22A115	TBMDR275
20160074	TBMDR172	22A055	TBMDR224	22A116	TBMDR276
20160136	TBMDR173	22A056	TBMDR225	22A117	TBMDR277
20160144	TBMDR174	22A057	TBMDR226	22A118	TBMDR278
20160280	TBMDR175	22A058	TBMDR227	22A119	TBMDR279
20160363	TBMDR176	22A059	TBMDR228	22A120	TBMDR280
20160557	TBMDR177	22A060	TBMDR229	22A121	TBMDR281
20160569	TBMDR178	22A061	TBMDR230	22A124	TBMDR282
20160571	TBMDR179	22A062	TBMDR231	22A126	TBMDR283
20160575	TBMDR180	22A063	TBMDR232	22A127	TBMDR284
20160584	TBMDR181	22A064	TBMDR233	22A129	TBMDR285
20160664	TBMDR182	22A065	TBMDR234	22A130	TBMDR286
20161039	TBMDR183	22A069	TBMDR235	22A131	TBMDR287
22A001	TBMDR184	22A070	TBMDR236	22A132	TBMDR288
22A002	TBMDR185	22A071	TBMDR237	22A133	TBMDR289
22A003	TBMDR186	22A073	TBMDR238	22A134	TBMDR290
22A004	TBMDR187	22A074	TBMDR239	22A135	TBMDR291
22A005	TBMDR188	22A075	TBMDR240	22A136	TBMDR292
22A006	TBMDR189	22A076	TBMDR241	22A137	TBMDR293
22A007	TBMDR190	22A077	TBMDR242	22A138	TBMDR294
22A008	TBMDR191	22A078	TBMDR243	22A139	TBMDR295
22A009	TBMDR192	22A079	TBMDR244	22A140	TBMDR296
22A011	TBMDR193	22A080	TBMDR245	22A141	TBMDR297
22A012	TBMDR194	22A081	TBMDR246	22A142	TBMDR298
22A013	TBMDR195	22A082	TBMDR247	22A143	TBMDR299
22A014	TBMDR196	22A084	TBMDR248	22A144	TBMDR300
22A015	TBMDR197	22A085	TBMDR249	22A145	TBMDR301
22A016	TBMDR198	22A086	TBMDR250	22A146	TBMDR302
22A017	TBMDR199	22A088	TBMDR251	22A147	TBMDR303
22A018	TBMDR200	22A089	TBMDR252	22A148	TBMDR304
22A019	TBMDR201	22A090	TBMDR253	22A149	TBMDR305
22A020	TBMDR202	22A091	TBMDR254	22A151	TBMDR306
22A153	TBMDR307	22A222	TBMDR359	104542	TBMDR411
22A154	TBMDR308	22A223	TBMDR360	104599	TBMDR412
22A155	TBMDR309	22A224	TBMDR361	104720	TBMDR413
22A156	TBMDR310	22A225	TBMDR362	104729	TBMDR414
22A157	TBMDR311	22A226	TBMDR363	104743	TBMDR415
22A158	TBMDR312	22A227	TBMDR364	104767	TBMDR416
22A159	TBMDR313	22A228	TBMDR365	104878	TBMDR417
22A160	TBMDR314	22A229	TBMDR366	104885	TBMDR418
22A161	TBMDR315	2013221188	TBMDR367	104933	TBMDR419
22A162	TBMDR316	2013221211	TBMDR368	105060	TBMDR420
22A163	TBMDR317	2013221227	TBMDR369	105102	TBMDR421
22A165	TBMDR318	2013221437	TBMDR370	105145	TBMDR422
22A166	TBMDR319	2013221518	TBMDR371	105157	TBMDR423
22A169	TBMDR320	2013221571	TBMDR372	105419	TBMDR424
22A170	TBMDR321	2013222078	TBMDR373	105441	TBMDR425
22A171	TBMDR322	2013222133	TBMDR374	105448	TBMDR426
22A172	TBMDR323	2013222280	TBMDR375	105495	TBMDR427
22A173	TBMDR324	2013222341	TBMDR376	105500	TBMDR428
22A175	TBMDR325	2013222388	TBMDR377	105515	TBMDR429
22A176	TBMDR326	2015221057	TBMDR378	105542	TBMDR430
22A178	TBMDR327	2015222003	TBMDR379	105674	TBMDR431
22A179	TBMDR328	2015222010	TBMDR380	106000	TBMDR432
22A181	TBMDR329	2015222025	TBMDR381	106034	TBMDR433
22A182	TBMDR330	2015222041	TBMDR382	106117	TBMDR434
22A183	TBMDR331	2016221007	TBMDR383	106129	TBMDR435
22A184	TBMDR332	2016221018	TBMDR384	106169	TBMDR436
22A185	TBMDR333	2016221084	TBMDR385	106173	TBMDR437
22A186	TBMDR334	2016222011	TBMDR386	106369	TBMDR438
22A187	TBMDR335	2016222027	TBMDR387	106432	TBMDR439
22A194	TBMDR336	2016222029	TBMDR388	106442	TBMDR440
22A195	TBMDR337	2016222057	TBMDR389	106450	TBMDR441
22A197	TBMDR338	2016222100	TBMDR390	106544	TBMDR442
22A198	TBMDR339	14	TBMDR391	106550	TBMDR443
22A199	TBMDR340	20	TBMDR392	106616	TBMDR444
22A200	TBMDR341	110	TBMDR393	106714	TBMDR445
22A201	TBMDR342	1110	TBMDR394	106728	TBMDR446
22A202	TBMDR343	1124	TBMDR395	106938	TBMDR447
22A203	TBMDR344	114	TBMDR396	106948	TBMDR448
22A204	TBMDR345	116	TBMDR397	106960	TBMDR449
22A206	TBMDR346	103505	TBMDR398	106985	TBMDR450
22A207	TBMDR347	103569	TBMDR399	107022	TBMDR451
22A208	TBMDR348	103879	TBMDR400	107195	TBMDR452
22A209	TBMDR349	104022	TBMDR401	107198	TBMDR453
22A210	TBMDR350	104050	TBMDR402	107199	TBMDR454
22A211	TBMDR351	104107	TBMDR403	107201	TBMDR455
22A212	TBMDR352	104114	TBMDR404	107256	TBMDR456
22A213	TBMDR353	104316	TBMDR405	107266	TBMDR457
22A214	TBMDR354	104325	TBMDR406	107309	TBMDR458
22A215	TBMDR355	104341	TBMDR407	107310	TBMDR459
22A217	TBMDR356	104344	TBMDR408	107312	TBMDR460
22A218	TBMDR357	104363	TBMDR409	107320	TBMDR461
22A220	TBMDR358	104378	TBMDR410	107329	TBMDR462
107339	TBMDR463	2016181117	TBMDR515
107362	TBMDR464	2016182005	TBMDR516
107370	TBMDR465	2016183027	TBMDR517
107379	TBMDR466	2016184024	TBMDR518
107390	TBMDR467	2016184033	TBMDR519
107474	TBMDR468	2016185004	TBMDR520
107628	TBMDR469	2016185047	TBMDR521
107694	TBMDR470	2016185054	TBMDR522
107854	TBMDR471	2016185082	TBMDR523
107896	TBMDR472	2016185091	TBMDR524
107941	TBMDR473	2017181134	TBMDR525
107982	TBMDR474	2017181136	TBMDR526
108018	TBMDR475	2017181156	TBMDR527
2013182082	TBMDR476	2017181172	TBMDR528
2013183079	TBMDR477	2017181174	TBMDR529
2013183165	TBMDR478	2017181182	TBMDR530
2013183202	TBMDR479	2017181183	TBMDR531
2013183221	TBMDR480	2017181185	TBMDR532
2013183230	TBMDR481	2017182011	TBMDR533
2013183359	TBMDR482	2017183027	TBMDR534
2013183377	TBMDR483	2017183034	TBMDR535
2013184141	TBMDR484	2017183040	TBMDR536
2013184247	TBMDR485	2017183042	TBMDR537
2013184375	TBMDR486	2017183051	TBMDR538
2013184403	TBMDR487	2017183053	TBMDR539
2013185276	TBMDR488	2017184042	TBMDR540
2013185371	TBMDR489	2017185001	TBMDR541
2013185449	TBMDR490	2017185007	TBMDR542
2013185460	TBMDR491	2017185019	TBMDR543
2013185486	TBMDR492	2017185050	TBMDR544
2013185544	TBMDR493	2017185055	TBMDR545
2014181003	TBMDR494	2017185107	TBMDR546
2014181013	TBMDR495
2014181016	TBMDR496
2014181018	TBMDR497
2014181022	TBMDR498
2014181026	TBMDR499
2014184022	TBMDR500
2014184054	TBMDR501
2014184058	TBMDR502
2014185004	TBMDR503
2014185099	TBMDR504
2014185101	TBMDR505
2014185108	TBMDR506
2014185109	TBMDR507
2015181071	TBMDR508
2015181074	TBMDR509
2015181076	TBMDR510
2015182021	TBMDR511
2015185109	TBMDR512
2015185156	TBMDR513
2016181102	TBMDR514

## Sheet: Table S2
Table S2. Candidate genes determined to be associated with phenotypic resistance to the drugs.
Genes	Rv number	star	stop	length	associated antibiotic resistance
ahpC	Rv2428	2726193	2726780	588	isoniazid
inhA	Rv1484	1674202	1675011	810	isoniazid, ethionamide
katG	Rv1908c	2153889	2156111	2223	isoniazid
rpoB	Rv0667	759807	763325	3519	rifampicin, rifabutin
rpoA	Rv3457c	3877464	3878507	1044	rifampicin, rifabutin
rpoC	Rv0668	763370	767320	3951	rifampicin, rifabutin
embA	Rv3794	4243233	4246517	3285	ethambutol
embB	Rv3795	4246514	4249810	3297	ethambutol
embC	Rv3793	4239863	4243147	3285	ethambutol
gyrB	Rv0005	5240	7267	2028	moxifloxacin, gatifloxacin, ofloxacin, levofloxacin
gyrA	Rv0006	7302	9818	2517	moxifloxacin, gatifloxacin, ofloxacin, levofloxacin
pepQ	Rv2535c	2859300	2860418	1119	bedaquiline, clofazimine
Rv0678	Rv0678	778990	779487	498	bedaquiline, clofazimine
mmpL5	Rv0676c	775586	778480	2895	bedaquiline, clofazimine
mmpS5	Rv0677c	778477	778905	429	bedaquiline, clofazimine
atpE	Rv1305	1461045	1461290	246	bedaquiline
rplC	Rv0701	800809	801462	654	linezolid
rrl	Rvnr02	1473658	1476795	3138	linezolid
fgd1	Rv0407	490783	491793	1011	delamanid, PA-824
ddn	Rv3547	3986844	3987299	456	delamanid, PA-824
fbiA	Rv3261	3640543	3641538	996	delamanid, PA-824
fbiB	Rv3262	3641535	3642881	1347	delamanid, PA-824
fbiC	Rv1173	1302931	1305501	2571	delamanid, PA-824
Rv2983	Rv2983	3339118	3339762	645	delamanid, PA-824
rrs	Rvnr01	1471846	1473382	1537	amikacin, kanamycin
eis	Rv2416c	2714124	2715332	1209	amikacin, kanamycin
whiB7	Rv3197A	3568401	3568679	279	amikacin, kanamycin
ethA	Rv3854c	4326004	4327473	1470	ethionamide
